# Supplementary material for: Diagnostic and prognostic assessments of adrenocortical carcinomas by pathological features, immunohistochemical markers and reticular histochemistry staining
Source: Diagn Pathol. 2024 May 27;19:71. doi: 10.1186/s13000-024-01496-z (PMC11131238; doi:10.1186/s13000-024-01496-z)
Supplement: Supplementary file 1 — Supplementary Material 1 [file 13000_2024_1496_MOESM1_ESM.xlsx]

## Sheet: 生存曲线数据（最终）
Supplementary Table 1. Clinical data of patients
No.	Tumor type	Age(years)	OS(Months)	Outcomes	Gender	Tumor location	Endocrine related symptoms	Symptoms	Tumor size(cm)	Hormone
1	ACC	50	0	1	1	1	0	0	5	1
2	ACC	39	12	1	0	0	1	0	21	#NULL!
3	ACC	62	92	0	0	0	1	1	2	0
4	ACC	59	89	0	1	1	1	1	16	#NULL!
5	ACC	45	8	1	0	0	1	0	11	#NULL!
6	ACC	59	1	1	1	2	1	0	13	0
7	ACC	61	36	1	0	0	1	1	10	0
8	ACC	48	71	0	1	0	1	1	12	0
9	ACC	61	47	1	1	0	1	1	15	#NULL!
10	ACC	64	12	1	1	1	1	0	8.5	#NULL!
11	ACC	63	58	0	0	0	1	1	13	#NULL!
12	ACC	48	56	0	0	0	1	0	5	0
13	ACC	74	55	0	1	1	1	1	9	0
14	ACC	38	53	0	0	0	0	0	7.5	1
15	ACC	59	53	0	0	1	0	1	15	0
16	ACC	68	14	1	1	1	1	1	5	#NULL!
17	ACC	50	24	1	1	1	1	1	10	1
18	ACC	84	34	1	0	1	1	1	6	0
19	ACC	37	37	0	0	0	1	0	7	1
20	ACC	63	36	0	1	0	1	1	10	#NULL!
21	ACC	62	30	1	1	0	0	0	2.5	0
22	ACC	50	23	0	0	1	1	1	6	0
23	ACC	63	24	0	0	0	0	0	18	0
24	ACC	53	22	0	1	1	1	1	9	0
25	ACC	57	10	1	0	1	0	0	7	#NULL!
26	ACC	39	5	1	0	1	0	0	16	1
27	ACC	56	6	0	0	0	1	1	10	#NULL!
28	ACC	36	22	0	0	1	1	1	1.6	#NULL!
29	ACA	51	#NULL!	#NULL!	0	0	1	1	3	0
30	ACA	47	#NULL!	#NULL!	1	0	0	0	4	1
31	ACA	62	#NULL!	#NULL!	0	1	0	0	1.4	1
32	ACA	50	#NULL!	#NULL!	0	0	1	1	4.3	0
33	ACA	46	#NULL!	#NULL!	0	0	1	1	3	1
34	ACA	65	#NULL!	#NULL!	0	0	1	1	2	#NULL!
35	ACA	54	#NULL!	#NULL!	1	0	1	1	3	#NULL!
36	ACA	56	#NULL!	#NULL!	1	1	1	1	2.5	#NULL!
37	ACA	53	#NULL!	#NULL!	1	1	1	1	1.5	1
38	ACA	59	#NULL!	#NULL!	1	1	1	1	3	#NULL!
39	ACA	48	#NULL!	#NULL!	1	1	1	1	1.5	0
40	ACA	28	#NULL!	#NULL!	1	1	0	0	2.5	1
41	ACA	49	#NULL!	#NULL!	0	0	1	1	3.5	0
42	ACA	64	#NULL!	#NULL!	1	1	1	1	1.5	#NULL!
43	ACA	53	#NULL!	#NULL!	0	1	1	1	2	0
44	ACA	68	#NULL!	#NULL!	0	1	1	1	3	#NULL!
45	ACA	39	#NULL!	#NULL!	0	0	1	1	0.7	#NULL!
46	ACA	63	#NULL!	#NULL!	0	0	1	1	3	#NULL!
47	ACA	37	#NULL!	#NULL!	0	0	1	1	3	1
48	ACA	56	#NULL!	#NULL!	0	1	0	0	2.3	1
49	ACA	25	#NULL!	#NULL!	1	0	1	1	1	#NULL!
50	ACA	46	#NULL!	#NULL!	0	0	1	1	2.5	0
51	ACA	61	#NULL!	#NULL!	0	0	1	1	1.2	#NULL!
52	ACA	66	#NULL!	#NULL!	0	0	1	1	3.5	0
53	ACA	59	#NULL!	#NULL!	1	1	1	1	3	0
54	ACA	63	#NULL!	#NULL!	0	0	1	1	1.8	#NULL!
55	ACA	49	#NULL!	#NULL!	0	1	1	1	2.5	0
56	ACA	43	#NULL!	#NULL!	1	1	0	0	1.5	#NULL!
57	ACA	52	#NULL!	#NULL!	1	0	1	1	4	#NULL!
58	ACA	63	#NULL!	#NULL!	1	1	1	1	2	#NULL!
59	ACA	61	#NULL!	#NULL!	1	1	1	1	3	1
60	ACA	34	#NULL!	#NULL!	0	1	1	1	2.7	0
61	ACA	57	#NULL!	#NULL!	0	1	0	0	3.5	1
62	ACA	67	#NULL!	#NULL!	0	0	1	1	3	#NULL!
63	ACA	43	#NULL!	#NULL!	0	0	0	0	3.5	1
64	ACA	62	#NULL!	#NULL!	0	1	1	1	3	1
65	ACA	59	#NULL!	#NULL!	0	0	1	1	2	0
66	ACA	58	#NULL!	#NULL!	0	1	1	1	4	#NULL!
67	ACA	50	#NULL!	#NULL!	1	1	0	0	1.5	1
68	ACA	67	#NULL!	#NULL!	1	1	1	1	3	0
69	ACA	63	#NULL!	#NULL!	0	0	1	1	1.8	0
70	ACA	60	#NULL!	#NULL!	0	1	1	1	3	#NULL!
71	ACA	58	#NULL!	#NULL!	0	0	1	1	3	0
72	ACA	57	#NULL!	#NULL!	1	0	1	1	7	0
73	ACA	65	#NULL!	#NULL!	0	1	1	1	3	#NULL!
74	ACA	53	#NULL!	#NULL!	1	1	1	1	2.2	#NULL!
75	ACA	61	#NULL!	#NULL!	1	1	0	0	1	1
76	ACA	57	#NULL!	#NULL!	1	0	1	1	2	#NULL!
77	ACA	49	#NULL!	#NULL!	1	1	1	1	5	1
78	ACA	63	#NULL!	#NULL!	1	0	0	0	2	1
Outcomes: 0-survived; 1-died of disease/loss of follow-up; Gender: 0-female; 1-male; Tumor location: 0-left; 1-right; 2-bilateral; Endocrine related symptoms: 0-positive; 1-negative; Symptoms: 0-positive; 1-negative; Hormone: 0-normal; 1-elevated.
