# Supplementary material for: Diagnostic and prognostic assessments of adrenocortical carcinomas by pathological features, immunohistochemical markers and reticular histochemistry staining
Source: Diagn Pathol. 2024 May 27;19:71. doi: 10.1186/s13000-024-01496-z (PMC11131238; doi:10.1186/s13000-024-01496-z)
Supplement: Supplementary file 2 — Supplementary Material 2 [file 13000_2024_1496_MOESM2_ESM.xlsx]

## Sheet: 生存曲线形态学（最终）
Supplementary Table 2. Morphology of ACCs and ACAs
No.	Tumor type	Mitotic count	Atypical motosis	Angioinvasion	Necrosis	Capsular invasion	Clear cells≤25%	Percentage of clear cells (%)	Modified Weiss score
1	ACC	1	0	0	0	1	1	70	3
2	ACC	1	0	0	1	1	1	35	4
3	ACC	1	0	0	0	1	0	5	5
4	ACC	1	0	0	1	1	1	40	4
5	ACC	1	0	0	1	1	0	20	6
6	ACC	1	1	1	1	1	0	10	7
7	ACC	1	1	0	1	1	0	5	7
8	ACC	1	1	1	1	1	1	40	5
9	ACC	1	1	1	1	1	1	30	5
10	ACC	1	0	0	1	1	0	5	6
11	ACC	0	0	0	1	1	1	30	2
12	ACC	1	0	0	1	1	1	50	4
13	ACC	1	0	1	1	1	1	40	4
14	ACC	1	0	0	1	1	0	5	6
15	ACC	0	0	1	1	1	1	80	2
16	ACC	1	0	0	0	0	0	5	4
17	ACC	1	1	0	1	1	1	90	5
18	ACC	1	1	0	1	1	0	15	5
19	ACC	1	0	1	1	1	0	20	6
20	ACC	1	0	0	1	1	1	75	4
21	ACC	1	1	0	1	1	1	75	5
22	ACC	1	0	0	0	1	0	5	5
23	ACC	1	1	1	1	0	0	15	6
24	ACC	1	1	0	0	1	0	15	6
25	ACC	1	0	0	1	0	0	15	5
26	ACC	1	1	1	1	1	0	15	7
27	ACC	1	0	0	0	1	0	5	5
28	ACC	1	1	1	1	1	0	15	7
29	ACA	0	0	0	0	0	1	90	0
30	ACA	0	0	0	0	0	1	90	0
31	ACA	0	0	0	0	0	1	90	0
32	ACA	0	0	0	0	0	0	90	0
33	ACA	0	0	0	0	0	0	80	0
34	ACA	0	0	0	0	0	0	90	0
35	ACA	0	0	0	0	0	0	95	0
36	ACA	0	0	0	0	0	0	95	0
37	ACA	0	0	0	0	0	0	95	0
38	ACA	0	0	0	0	0	0	95	0
39	ACA	0	0	0	0	0	0	95	0
40	ACA	0	0	0	0	0	0	95	0
41	ACA	0	0	0	0	0	0	95	0
42	ACA	0	0	0	0	0	0	90	0
43	ACA	0	0	0	0	0	0	60	0
44	ACA	0	0	0	0	0	0	80	0
45	ACA	0	0	0	0	0	0	90	0
46	ACA	0	0	0	0	0	0	80	0
47	ACA	0	0	0	0	0	0	60	0
48	ACA	0	0	0	0	0	0	60	0
49	ACA	0	0	0	0	0	0	50	0
50	ACA	0	0	0	0	0	0	95	0
51	ACA	0	0	0	0	0	0	5	2
52	ACA	0	0	0	0	0	0	5	2
53	ACA	0	0	0	0	0	0	95	0
54	ACA	0	0	0	0	0	0	95	0
55	ACA	0	0	0	0	0	0	95	0
56	ACA	0	0	0	0	0	0	95	0
57	ACA	0	0	0	0	0	0	70	0
58	ACA	0	0	0	0	0	0	90	0
59	ACA	0	0	0	0	0	0	90	0
60	ACA	0	0	0	0	0	0	80	0
61	ACA	0	0	0	0	0	0	70	0
62	ACA	0	0	0	0	0	0	90	0
63	ACA	0	0	0	0	0	0	90	0
64	ACA	0	0	0	0	0	0	60	0
65	ACA	0	0	0	0	0	0	90	0
66	ACA	0	0	0	0	0	0	70	0
67	ACA	0	0	0	0	0	0	95	0
68	ACA	0	0	0	0	0	0	95	0
69	ACA	0	0	0	0	0	0	20	2
70	ACA	0	0	0	0	0	0	95	0
71	ACA	0	0	0	0	0	0	90	0
72	ACA	0	0	0	0	0	0	90	0
73	ACA	0	0	0	0	0	0	90	0
74	ACA	0	0	0	0	0	0	70	0
75	ACA	0	0	0	0	0	0	60	0
76	ACA	0	0	0	0	0	0	80	0
77	ACA	0	0	0	0	0	0	95	0
78	ACA	0	0	0	0	0	0	80	0
Mitotic count: 0-≤5/50HPF; 1-＞5/50HPF; other parameters: 0-negative; 1-positive.
