# Supplementary material for: Diagnostic and prognostic assessments of adrenocortical carcinomas by pathological features, immunohistochemical markers and reticular histochemistry staining
Source: Diagn Pathol. 2024 May 27;19:71. doi: 10.1186/s13000-024-01496-z (PMC11131238; doi:10.1186/s13000-024-01496-z)
Supplement: Supplementary file 3 — Supplementary Material 3 [file 13000_2024_1496_MOESM3_ESM.xlsx]

## Sheet: 生存曲线免疫组化（最终）
Supplementary Table 3. Immunohistochemistry and histochemistry of ACCs and ACAs
No.	Tumor type	CYP11B1	CYP11B2	Ki67(%)	Reticulin	P53	Calretinin	α-Inhibin	MelanA	IGF2 perinuclear granular	IGF2	βcatenin	SF1	MMR
1	ACC	0	1	2	1	0	1	1	1	1	1	1	1	0
2	ACC	1	0	20	1	0	0	1	1	0	0	0	1	0
3	ACC	1	1	5	1	0	1	0	0	0	0	1	1	0
4	ACC	0	1	2	1	0	0	1	1	1	1	0	1	0
5	ACC	0	0	30	1	0	1	1	0	0	0	0	1	0
6	ACC	0	0	80	0	1	0	0	10	0	0	0	1	0
7	ACC	1	0	3	1	0	1	1	0	1	1	0	1	1
8	ACC	0	0	20	1	0	0	1	0	0	0	0	1	0
9	ACC	1	0	30	1	0	1	1	0	1	1	0	1	0
10	ACC	1	0	15	1	0	1	1	0	0	0	0	1	0
11	ACC	0	0	15	1	0	1	1	0	0	0	1	1	0
12	ACC	1	0	25	1	0	0	1	0	0	0	1	1	0
13	ACC	0	1	50	1	0	1	1	0	0	0	0	1	0
14	ACC	1	1	20	1	0	0	1	1	0	0	0	1	0
15	ACC	1	0	20	1	0	0	0	0	1	1	0	1	0
16	ACC	0	0	40	0	0	0	1	0	0	0	0	1	0
17	ACC	0	0	2	1	0	0	1	0	0	0	1	1	0
18	ACC	0	0	40	1	0	1	1	0	1	1	1	1	0
19	ACC	0	0	15	1	0	0	1	0	1	1	1	1	0
20	ACC	1	0	5	1	1	1	1	0	1	1	0	1	1
21	ACC	0	0	40	0	1	1	1	0	1	1	0	1	0
22	ACC	0	0	40	1	0	1	1	0	1	1	0	1	0
23	ACC	0	0	30	1	0	1	1	0	1	1	0	1	0
24	ACC	1	0	20	0	0	1	1	0	1	1	1	1	0
25	ACC	1	1	50	1	0	1	1	0	1	1	1	1	0
26	ACC	1	0	60	1	0	0	1	0	0	0	0	1	0
27	ACC	1	0	10	1	0	1	1	0	0	0	0	1	0
28	ACC	1	0	70	1	1	1	1	0	0	0	0	1	0
29	ACA	0	0	2	0	0	0	1	0	0	0	0	1	0
30	ACA	1	0	2	0	0	0	1	0	0	0	0	1	0
31	ACA	1	1	3	0	0	1	1	0	0	0	0	1	0
32	ACA	0	0	2	0	0	0	0	0	0	0	0	1	0
33	ACA	1	0	2	0	0	1	1	0	0	0	0	1	0
34	ACA	1	0	3	0	0	0	1	0	0	0	0	1	0
35	ACA	0	0	3	0	0	0	1	0	0	0	0	1	0
36	ACA	0	0	3	0	0	1	1	0	0	1	0	1	0
37	ACA	1	0	2	0	0	0	0	0	0	0	0	1	0
38	ACA	0	0	3	0	0	1	1	0	0	0	0	1	0
39	ACA	0	0	2	0	0	1	0	0	0	0	0	1	0
40	ACA	0	1	2	0	0	1	1	0	0	0	0	1	0
41	ACA	0	0	2	0	0	1	1	0	0	1	0	1	0
42	ACA	0	0	3	0	0	0	0	0	0	0	0	1	0
43	ACA	0	0	3	0	0	0	0	0	0	0	0	1	0
44	ACA	0	0	2	0	0	1	1	0	0	0	0	1	0
45	ACA	1	1	2	0	0	1	1	0	0	0	0	1	0
46	ACA	1	0	2	0	0	0	1	0	0	0	0	1	0
47	ACA	0	0	3	0	0	1	1	0	0	1	0	1	0
48	ACA	0	0	3	0	0	0	1	0	0	1	0	1	0
49	ACA	0	1	3	0	0	1	1	0	0	0	0	1	0
50	ACA	0	0	2	0	0	0	0	0	0	0	0	1	0
51	ACA	0	1	3	0	0	1	1	0	0	1	0	1	0
52	ACA	1	0	2	0	0	1	1	0	0	0	0	1	0
53	ACA	0	0	3	0	0	0	1	0	0	0	0	1	0
54	ACA	0	0	2	0	0	1	1	0	0	0	0	1	0
55	ACA	0	0	3	0	0	0	0	0	0	0	0	1	0
56	ACA	1	1	3	0	0	0	1	0	0	0	0	1	0
57	ACA	0	0	2	0	0	1	0	0	0	1	0	1	0
58	ACA	1	0	2	0	0	0	1	0	0	1	0	1	0
59	ACA	1	0	3	0	0	0	0	0	0	0	0	1	0
60	ACA	0	0	3	0	0	0	1	0	0	0	0	1	0
61	ACA	0	0	3	0	0	0	1	0	0	0	0	1	0
62	ACA	0	0	2	0	0	1	1	0	0	0	0	1	0
63	ACA	1	1	2	0	0	0	1	0	0	0	0	1	0
64	ACA	0	1	2	0	0	1	1	0	0	1	0	1	0
65	ACA	0	0	3	0	0	1	0	0	0	0	0	1	0
66	ACA	0	1	3	0	0	1	1	0	0	0	0	1	0
67	ACA	0	1	3	0	0	0	1	0	0	0	0	1	0
68	ACA	0	0	2	0	0	0	1	0	0	0	0	1	0
69	ACA	0	0	3	0	0	1	1	0	0	1	0	1	0
70	ACA	0	0	2	0	0	0	0	0	0	0	0	1	0
71	ACA	0	0	2	0	0	0	1	0	0	0	0	1	0
72	ACA	0	0	3	0	0	0	0	0	0	0	0	1	0
73	ACA	0	0	3	0	0	1	1	0	0	1	0	1	0
74	ACA	0	0	2	0	0	0	1	0	0	0	0	1	0
75	ACA	0	1	3	0	0	0	1	0	0	0	0	1	0
76	ACA	0	0	3	0	0	1	1	0	0	0	0	1	0
77	ACA	0	0	3	0	0	1	0	0	0	0	0	1	0
78	ACA	0	1	2	0	0	1	1	0	0	0	0	1	0
Reticluin: 0-intact framework; 1-evidently altered framework; P53: 0-weakly stained/negative; 1-overexpressed; MMR: 0-pMMR; 1-dMMR; other parameters: 0-negative; 1-positive.
